# Supplementary material for: Multiomic profiling of glioblastoma metabolic lesions reveals complex intratumoral genomic evolution and dipeptidase-1-driven vascular proliferation
Source: Neuro Oncol. 2025 May 4;27(10):2547–63. doi: 10.1093/neuonc/noaf071 (PMC12833548; doi:10.1093/neuonc/noaf071)
Supplement: noaf071_Supplementary_Tables_S1-S4_Figures_1-S13 [file noaf071_supplementary_tables_s1-s4_figures_1-s13.zip]

Archive with 21 entries (21 files):
- CEGeniusLog.txt
- Graphical abstract.tif
- N-O-D-24-00556R1 Supplementary figure legend 1 to 13.docx
- N-O-D-24-00556R2 Supplementary Methods Changes saved.docx
- S1.tif
- S10.tif
- S11.tif
- S12.tif
- S13.tif
- S2.tif
- S3 .tif
- S4.tif
- S5.tif
- S6.tif
- S7.tif
- S8.tif
- S9.tif
- Table S1.docx
- Table S2.docx
- Table S3.docx
- Table S4.docx
