# Supplementary material for: Multiomic profiling of glioblastoma metabolic lesions reveals complex intratumoral genomic evolution and dipeptidase-1-driven vascular proliferation
Source: Neuro Oncol. 2025 May 4;27(10):2547–63. doi: 10.1093/neuonc/noaf071 (PMC12833548; doi:10.1093/neuonc/noaf071)
Supplement: noaf071_Supplementary_Tables_S1-S4_Figures_1-S13 [file noaf071_supplementary_tables_s1-s4_figures_1-s13.zip › CEGeniusLog.txt]

Date and Time	Username	UserDomainname	Filenamepath	Error Number	Error Message	System Exception	Error LineNumber	Error MethodName	Applicationstarttime	Applicationendtime	CPU Used (%)	RAM Used (MB)

13-Mar-25 21:24:51	9104675	H-J-PCOUPJ-03	CEGenius v2.7.71	\\\\j-fs01\\OUP_Journals-L\\Production\\NEUONC\\noaf071\\FROM_CLIENT\\Accepted_manuscripts\\n-o_N-O-D-24-00556\\suppl_data\\N-O-D-24-00556R2 Supplementary Methods Changes saved.docx	ThisAddInErr_007	Error in Validating MoveToWord	Root element is missing.	0	Application_DocumentBeforeClose	2025-03-13 09:21:45	2025-03-13 09:22:53	6.067847%	17374MB
